# Supplementary material for: Analysis of Viral Promoters for Transgene Expression and of the Effect of 5′-UTRs on Alternative Translational Start Sites in Chlamydomonas
Source: Genes (Basel). 2023 Apr 21;14(4):948. doi: 10.3390/genes14040948 (PMC10138193; doi:10.3390/genes14040948)
Supplement: Supplementary file 1 [file genes-14-00948-s001.zip]

Archive with 2 entries (2 files):
- Figure S1.pdf
- Supplemental Data.pdf
